# Supplementary material for: Molecular characterization of homogentisate phytyltransferase and methylphytylbenzoquinol methyltransferase genes from olive fruit with regard to the tocopherol content and the response to abiotic stresses
Source: Front Plant Sci. 2025 Mar 3;16:1526815. doi: 10.3389/fpls.2025.1526815 (PMC11911349; doi:10.3389/fpls.2025.1526815)
Supplement: Supplementary file 3 [file Table2.xlsx]

## Sheet: Hoja1
PLANT	GENE	ACCESS NUMBER
Arabidopsis thaliana	AtHPT	AF324344
Brassica napus	BnHPTa	JN834019
Brassica napus	BnHPTb	JN834020
Chamaerops humilis	ChHPT	MH753473
Clitoria ternatea	CtHPT	KT188929
Elaeis guineensis	EgHPT	KF974529
Elaeis oleifera	EoHPT	KF974530
Ipomoea batatas	IbHPT	KP306525
Lactuca sativa	LsHPT	FJ1194492
Malus domestica	MdHPT	GQ389852
Olea europaea	OepHPT	PQ479102
Oryza sativa	OsHPT	AK243323
Solanum pennelli	SpHPT	HQ014373
Arachis hypogaea	AhMPBQ MT-1	JF490075
Arachis hypogaea	AhMPBQ MT-2	JF490076
Arabidopsis thaliana	AtMPBQ MT	CAB87794
Helianthus annuus	HaMPBQ MT-1	DQ229835
Helianthus annuus	HaMPBQ MT-2	DQ229840
Ipomoea batatas	IbMPBQ MT	KP306526
Lactuca sativa	LsMPBQ MT	ACP43457
Olea europaea	OepMPBQ MT	PQ479103
Oryza sativa	OsMPBQ MT-1	XP_015647024
Oryza sativa	OsMPBQ MT-2	XP_015619521
Spinacea oleracea	SoMPBQ MT	CAA40283
Solanum pennelli	SpMPBQ MT-1	HQ014374
Solanum pennelli	SpMPBQ MT-2	HQ014375
Zea mays	ZmMPBQ MT	ACG42285
